# Supplementary material for: Associations of Flavonoid Intakes with Mortality among Populations with Hypertension: A Prospective Cohort Study
Source: Nutrients. 2024 May 20;16(10):1534. doi: 10.3390/nu16101534 (PMC11124474; doi:10.3390/nu16101534)
Supplement: Supplementary file 1 [file nutrients-16-01534-s001.zip]

Archive with 1 entries (1 files):
- nutrients-2978338-supplementary.pdf
